# Supplementary material for: Reduced vaccine-induced germinal center outputs in patients with inflammatory bowel disease treated with anti-TNF biologics
Source: J Clin Invest. 2025 Jul 29;135(19):e192589. doi: 10.1172/JCI192589 (PMC12483611; doi:10.1172/JCI192589)
Supplement: Supporting data values [file jci-135-192589-s264.xlsx]

## Sheet: Fig. 2E
Post Dose 2	Post Dose 2	Post Dose 2	Post Dose 2	Post Dose 2	Post Dose 2	Post Dose 2	Post Dose 2	Post Dose 2	Post Dose 3	Post Dose 3	Post Dose 3	Post Dose 3	Post Dose 3	Post Dose 3	Post Dose 3	Post Dose 3	Post Dose 3
Anti-IL-12/23 IBD	Anti-IL-12/23 IBD	Anti-IL-12/23 IBD	Anti-TNF IBD	Anti-TNF IBD	Anti-TNF IBD	Healthy Controls	Healthy Controls	Healthy Controls	Anti-IL-12/23 IBD	Anti-IL-12/23 IBD	Anti-IL-12/23 IBD	Anti-TNF IBD	Anti-TNF IBD	Anti-TNF IBD	Healthy Controls	Healthy Controls	Healthy Controls
Classical MBC	MZ-like B	Atypical MBC	Classical MBC	MZ-like B	Atypical MBC	Classical MBC	MZ-like B	Atypical MBC	Classical MBC	MZ-like B	Atypical MBC	Classical MBC	MZ-like B	Atypical MBC	Classical MBC	MZ-like B	Atypical MBC
81.5126	14.2857	4.20168	20	65	15	67.2897	21.4953	11.2149	83.0986	16.9014	0	0	77.7778	22.2222	41.6667	58.3333	0
65.625	31.25	3.125	73.4694	20.4082	6.12245	80.2817	9.85915	9.85915	13.0435	86.9565	0	57.6923	34.6154	7.69231	62.5	37.5	0
57.1429	42.8571	0	35.7143	57.1429	7.14286	72.067	23.4637	4.46927	57.1429	42.8571	0	11.1111	88.8889	0	57.8947	42.1053	0
73.6842	22.807	3.50877	41.573	46.0674	12.3596				46.7533	48.0519	5.1948	31.1111	66.6667	2.22222
			75.7576	21.2121	3.0303

## Sheet: Fig. 3B
DN2 CD11c+ Atypical MBCs	DN2 CD11c+ Atypical MBCs	DN2 CD11c+ Atypical MBCs	DN2 CD11c+ Atypical MBCs	DN2 CD11c+ Atypical MBCs	DN2 CD11c+ Atypical MBCs	Classical MBCs	Classical MBCs	Classical MBCs	Classical MBCs	Classical MBCs	Classical MBCs	MZ-like B	MZ-like B	MZ-like B	MZ-like B	MZ-like B	MZ-like B
Anti-IL-12/23 IBD	Anti-IL-12/23 IBD	Anti-TNF IBD	Anti-TNF IBD	Healthy Controls	Healthy Controls	Anti-IL-12/23 IBD	Anti-IL-12/23 IBD	Anti-TNF IBD	Anti-TNF IBD	Healthy Controls	Healthy Controls	Anti-IL-12/23 IBD	Anti-IL-12/23 IBD	Anti-TNF IBD	Anti-TNF IBD	Healthy Controls	Healthy Controls
Pre-vax	Post Dose 2	Pre-vax	Post Dose 2	Pre-vax	Post Dose 2	Pre-vax	Post Dose 2	Pre-vax	Post Dose 2	Pre-vax	Post Dose 2	Pre-vax	Post Dose 2	Pre-vax	Post Dose 2	Pre-vax	Post Dose 2
0.15	0.16	0.005	0.34	0.005	2.28	0.03	0.35	0.04	0.45	0.038	0.57	0.085	0.16	0.029	0.11	0.093	0.25
0.005	3.07	0.005	0.27		1.46	0.065	0.58	0.1	0.095	0.066	1.54	0.047	0.3	0.088	0.023	0.13	0.34
	0.22	0.005	0.005		0.94		2.4	0.041	0.19	0.051	0.52		0.27	0.076	0.24	0.087	0.17
0.005	0.29	0.09	0.17	0.005	2.17	0.048	0.84	0.06	0.11	0.022	0.4	0.21	0.24	0.095	0.03	0.074	0.18
0.005	1.09	0.005	0.73	0.29	0.93	0.012	5.29	0.034	0.41		0.83	0.097	1.44	0.13	0.23		0.12
0.005	0.78	0.005	0.4	0.005	0.56	0.042	0.49	0.017	0.045	0.022	0.47	0.054	0.078	0.08	0.12	0.081	0.083
0.005	2.91	0.005	0.005	0.005	3.39	0.00841	0.67	0.053	0.27		0.29	0.11	0.25	0.13	0.29		0.14
0.005	0.18	0.005	0.27	0.005	0.24		0.76	0.052	0.41	0.03	0.4		0.097	0.095	0.12	0.067	0.095
	0.005	0.097	0.075			0.025	0.3	0.075	0.37			0.023	0.047	0.005	0.18
		0.005	0.38					0.005	0.2					0.032	0.16
		0.005	0.005					0.055	0.049					0.37	0.24
		0.005	0.52					0.06	0.12					0.098	0.076

## Sheet: Fig. 3C
DN2 CD11c+ Atypical MBCs	DN2 CD11c+ Atypical MBCs	DN2 CD11c+ Atypical MBCs	Classical MBCs	Classical MBCs	Classical MBCs	MZ-like B	MZ-like B	MZ-like B
Anti-IL-12/23 IBD	Anti-TNF IBD	Healthy Controls	Anti-IL-12/23 IBD	Anti-TNF IBD	Healthy Controls	Anti-IL-12/23 IBD	Anti-TNF IBD	Healthy Controls
0.16	0.34	2.28	0.35	0.45	0.57	0.16	0.11	0.25
3.07	0.27	1.46	0.58	0.095	1.54	0.3	0.023	0.34
0.22	0.005	0.94	2.4	0.19	0.52	0.27	0.24	0.17
0.29	0.17	2.17	0.84	0.11	0.4	0.24	0.03	0.18
1.09	0.73	0.93	5.29	0.41	0.83	1.44	0.23	0.12
0.78	0.4	0.56	0.49	0.045	0.47	0.078	0.12	0.083
2.91	0.005	3.39	0.67	0.27	0.29	0.25	0.29	0.14
0.18	0.27	0.24	0.76	0.41	0.4	0.097	0.12	0.095
0.005	0.075		0.3	0.37		0.047	0.18
	0.38			0.2			0.16
	0.005			0.049			0.24
	0.52			0.12			0.076

## Sheet: Fig. 4D
Spike-specific IgG	Spike-specific IgG	Spike-specific IgG	Spike-specific IgG	Spike-specific IgG	Spike-specific IgG	Spike-specific IgG	Spike-specific IgG	Spike-specific IgG	Spike-specific IgG	Spike-specific IgG	Spike-specific IgM	Spike-specific IgM	Spike-specific IgM	Spike-specific IgM	Spike-specific IgM	Spike-specific IgM	Spike-specific IgM	Spike-specific IgM	Spike-specific IgM	Spike-specific IgM	Spike-specific IgM
Post dose 1	Post dose 1	Post dose 1	Post dose 2	Post dose 2	Post dose 2	Post dose 3	Post dose 3	Post dose 3	Post dose 4	Post dose 4	Post dose 1	Post dose 1	Post dose 1	Post dose 2	Post dose 2	Post dose 2	Post dose 3	Post dose 3	Post dose 3	Post dose 4	Post dose 4
Anti-IL-12/23 IBD	Anti-TNF IBD	Healthy Controls	Anti-IL-12/23 IBD	Anti-TNF IBD	Healthy Controls	Anti-IL-12/23 IBD	Anti-TNF IBD	Healthy Controls	Anti-IL-12/23 IBD	Anti-TNF IBD	Anti-IL-12/23 IBD	Anti-TNF IBD	Healthy Controls	Anti-IL-12/23 IBD	Anti-TNF IBD	Healthy Controls	Anti-IL-12/23 IBD	Anti-TNF IBD	Healthy Controls	Anti-IL-12/23 IBD	Anti-TNF IBD
2.644	2.485	3.448	3.715	3.021	3.297	3.803	2.5	4.301	3.833	2.521	1.629	1.825	2.127	1.816	2.234	2.625	1.584	2.191	1.611	1.561	1.707
2.26	1.38	2.414	3.053	3.109	3.601	2.55	3.099	3.611	3.202	2.103	0.959	1.904	1.341	2.404	1.883	2.057	1.875	2.96	2.119	2.466	1.853
2.724	1.501	2.529	3.979	3.519	3.691	3.067	3.335	4.029	4.262	2.828	1.669	2.826	1.412	1.778	2.34	2.243	2.56	1.02	1.604	1.171	2.693
2.315	2.206	2.236	3.266	3.091	4.304	3.156	3.502	3.866	3.468		1.041	1.653	1.152	1.972	1.549	1.613	1.432	2.272	2.732	2.009
2.6	2.663	2.353	3.562	2.727	2.955	3.314	2.593		3.338		1.302	1.513	1.6	2.317	1.913	2.375	2.612	3.007		0.905
2.08	2.577	2.537	3.684	2.895	2.965	3.912	3.734				1.803	2.378	1.434	1.242	2.646	2.109	0.799	2.759
2.596	2.142	2.837	2.88	2.639	3.747	2.844	3.433				1.661	1.375	1.546	1.997	2.471	2.141	2.386	0.928
2.293	2.636	2.241	3.399	2.926	4.011		3.291				2.321	1.616	1.954	1.797	2.671	1.158		2.625
2.181	2.033	1.822	3.297	2.178	3.622		2.594				1.633	1.354	1.005	2.488	1.932	1.058		1.921
2.385	2.052	3.175	3.689	3.514	4.443		1.955				1.02	1.625	1.856	2.139	2.037	2.092		2.359
2.403	1.613		3.024	2.566			2.638				1.546	1.499		1.255	1.697			2.853
2.565	1.24		3.495	2.58			2.605				1.942	2.579		1.88	1.421			2.131
	2.073		2.858	2.742								0.792		1.498	1.921
	2.142			3.136								1.518			2.2
	1.14			1.836								1.131			2.145
				2.652											1.71

## Sheet: Fig. 5D
Spike-specific IgG	Spike-specific IgG	Spike-specific IgG	Spike-specific IgG	Spike-specific IgG	Spike-specific IgG	Spike-specific IgG	Spike-specific IgG	Spike-specific IgG	Spike-specific IgG	Spike-specific IgG	Spike-specific IgM	Spike-specific IgM	Spike-specific IgM	Spike-specific IgM	Spike-specific IgM	Spike-specific IgM	Spike-specific IgM	Spike-specific IgM	Spike-specific IgM	Spike-specific IgM	Spike-specific IgM
Post dose 1	Post dose 1	Post dose 1	Post dose 2	Post dose 2	Post dose 2	Post dose 3	Post dose 3	Post dose 3	Post dose 4	Post dose 4	Post dose 1	Post dose 1	Post dose 1	Post dose 2	Post dose 2	Post dose 2	Post dose 3	Post dose 3	Post dose 3	Post dose 4	Post dose 4
Anti-IL-12/23 IBD	Anti-TNF IBD	Healthy Controls	Anti-IL-12/23 IBD	Anti-TNF IBD	Healthy Controls	Anti-IL-12/23 IBD	Anti-TNF IBD	Healthy Controls	Anti-IL-12/23 IBD	Anti-TNF IBD	Anti-IL-12/23 IBD	Anti-TNF IBD	Healthy Controls	Anti-IL-12/23 IBD	Anti-TNF IBD	Healthy Controls	Anti-IL-12/23 IBD	Anti-TNF IBD	Healthy Controls	Anti-IL-12/23 IBD	Anti-TNF IBD
2.403	2.142	1.822	3.562	3.519	4.011	3.912	1.955	3.866	3.833	2.828	1.546	1.518	1.005	2.317	2.34	1.158	0.799	2.359	2.732	1.561	2.693
2.26	2.052	3.175	2.88	3.514	4.443	3.314	3.291	4.301	4.262	2.521	0.959	1.625	1.856	1.997	2.037	2.092	2.612	2.625	1.611	1.171	1.707
2.6	2.663	3.448	3.684	2.926	4.304	3.067	2.594	4.029	3.468	2.103	1.302	1.513	2.127	1.242	2.671	1.613	2.56	1.921	1.604	2.009	1.853
2.385	2.073	2.414	3.979	3.091	3.747	3.803	2.605	3.611	3.202		1.02	0.792	1.341	1.778	1.549	2.141	1.584	2.131	2.119	2.466
2.565	1.24	2.537	3.297	2.178	2.955	2.55	3.099		3.338		1.942	2.579	1.434	2.488	1.932	2.375	1.875	2.96		0.905
2.08	2.485	2.241	2.858	3.109	3.622	2.844	2.593				1.803	1.825	1.954	1.498	1.883	1.058	2.386	3.007
2.644	2.033	2.353	3.266	1.836	3.691	3.156	3.433				1.629	1.354	1.6	1.972	2.145	2.243	1.432	0.928
2.293	1.38	2.837	3.024	2.58	3.601		2.638				2.321	1.904	1.546	1.255	1.421	2.057		2.853
2.596	2.577	2.529	3.053	3.136	2.965		2.5				1.661	2.378	1.412	2.404	2.2	2.109		2.191
2.181	1.613	2.236	3.399	2.639	3.297		3.734				1.633	1.499	1.152	1.797	2.471	2.625		2.759
2.724	1.14		3.715	2.727			3.502				1.669	1.131		1.816	1.913			2.272
2.315	2.636		3.495	2.566			3.335				1.041	1.616		1.88	1.697			1.02
	2.206		3.689	2.895								1.653		2.139	2.646
	2.142			2.742								1.375			1.921
	1.501			3.021								2.826			2.234
				2.652											1.71

## Sheet: Fig. 6A
Post dose 2	Post dose 2	Post dose 2	Post dose 3	Post dose 3	Post dose 3
Anti-IL12/23 IBD	Anti-TNF IBD	Healthy Controls	AntiIL12/23 IBD	Anti-TNF IBD	Healthy Controls
0.011594	0.023952	0.04142	0.011834	0.078488	0.055882
0.078717	0.008798	0.03207	0.100295	0	0.020408
0.073099	0.06686	0.055385	0.102041	0.046784	0.088757
0.03662	0	0.053097	0.084548	0.047059	0.02924
0.008499	0.030488	0.038348	0.107872	0.027027	0.026087
0.02924	0.005848	0.072072	0	0.002959	0.055556
0.035191	0.020772	0.047904	0.069277	0	0.012158
0.041298	0.033994	0.023256	0.045198	0.046921	0.058997
0.075301	0.074713	0.058824	0.020468	0.023188	0.064706
0.034985	0.032836	0.040462	0.038235	0.020958	0.050746
0.029412	0.008646	0.02924	0.05638	0	0.070122
0.032353	0.031161	0.038123	0.040936	0	0.038012
0.011594	0.032164	0.041176	0.152941	0.046921	0.087719
0.023055	0.118343	0.049563	0.049853	0.04451	0.059659
0.046512	0.032164	0.02994	0.038235	0.043988	0.041298
0.02071	0.013966	0.055718	0.063768	0.052786	0.011765
0.061224	0.011461	0.032353	0.057803	0.043988	0
0.032641	0.026316	0.041667	0.028571	0.05638	0.014793
0.026239	0.023256	0	0.026316	0.011662	0.050147
0.02907	0.064897	0.026471	0.017595	0.005747	0.111111
0.050445	0.023881	0.026012	0.059155	0.029326	0.053097
0.017544	0.021084	0.036145	0.043732	0.037383	0.111765
0.060606	0.042813	0.044643	0.046647	0.027356	0.002933
0.04058	0.058997	0.039275	0.047198	0.005882	0.014451
0.029762	0.023669	0.02994	0.03125	0.027108	0.067847
0.05136	0.038922	0.050147	0.005848	0	0.062315
0.053892	0.035398	0.032448	0.084795	0.002874	0.053371
0.006042	0.026866	0.053412	0.026866	0.01791	0.058824
0.056886	0.02719	0.039394	0.056716	0.039394	0.061765
0.046012	0.020528	0.039157	0.062687	0.002915	0.058824
0.039157	0.032738	0.042945	0.056716	0.025641	0.128358
0.032836	0	0.053412	0.049275	0.04386	0.050595
0.044643	0	0.053412	0.084058	0.029762	0.055072
0.071217	0	0.017699	0.057971	0.032164	0
0.015106	0.014245	0.017699	0.069565	0	0.023392
0.047761	0.053977	0.063253	0.159292	0.02907	0.084548
0.047198	0.03003	0.023881	0.091445	0.037681	0.035191
0.054054	0.020588	0.041176	0.061584	0.002967	0.028409
0.014085	0.028736	0.052941	0.055556	0.081871	0.047059
0.038348	0.017857	0.073314	0.02907	0.023881	0.032641
0.034091	0.012048	0.036254	0.075581	0.020649	0.054286
0.034783	0.020115	0.038462	0.026393	0.040936	0.063253
0.014793	0.035821	0.041176	0.064706	0.02719	0.00295
0.002924	0.023952	0.069971	0.097059	0.014205	0.109792
0.026316	0.047619	0.01173	0.053412	0.034091	0.02381
0.029412	0.029499	0.063636	0.069069	0.005747	0.029762
0.097561	0.023392	0.063953	0.040816	0.057927	0
0.008427	0.014881	0.043988	0.039157	0.029412	0.02907
0.025641	0.077612	0.046921	0.057637	0.042683	0
0	0.053892	0.045198	0.017804	0.053892	0.034188
0.037143	0.028818	0.048711	0.033333	0.03003	0.078947
0.027356	0.017241	0.02849	0.026549	0.042296	0.090643
0.046647	0.008403	0.017391	0.043732	0.01194	0.053892
0.011765	0.028986	0.014837	0.043732	0.038462	0.026316
0.089286	0.026471	0.023188	0.022663	0.005882	0.064972
0.033133	0.020231	0.023739	0.020408	0.07855	0.003058
0.032448	0.020528	0.031884	0.032544	0.023739
0.043732	0.025937	0.023256	0.023529	0.049563
0.02346	0.053254	0.008646	0.020772	0.026163
0.041322	0.04142	0.02719	0.047478	0.011461
0.023952	0.011765	0.017647	0	0.005714
0.038806	0.033233	0.040346	0.03207	0.008671
0.044248	0.028986	0.008671	0.014205	0.006211
0.029499	0.01173	0.029155	0.023121	0.031609
0.029762	0.126074	0.037791	0.060423	0.029674
0.088825	0.126074	0.017341	0.081395	0.084746
0.035294	0.092754	0.029155	0.09593	0.00295
0.075988	0.089855	0.035191	0.031792	0.00295
0.02071	0.092754	0.033133	0.043605	0.02029
0.032544	0	0.020649	0.045584	0.059347
0.067647	0.02381	0.044118	0.020408	0
0.079882	0.04491	0.014837	0.042857	0.038012
0.038806	0.032934	0.017804	0.032258	0.065089
0.038806	0.098507	0.017857	0.022923	0.023669
0.026239	0.020833	0.023529	0.034682	0.044379
0.038235	0.032544	0.026393	0.080925	0.023392
0.053097	0.020896	0.049853	0.038348	0.073654
0.032836	0.042169	0.017595	0.014451	0.014837
0.011834	0.017699	0.019608	0.047478	0.014837
0.014793	0	0.023256	0.032448	0.014837
0.056886	0.049275	0.011905	0.017143	0.014837
0.052632	0.020057	0.038235	0.034286	0.059322
0.014837	0	0.032641	0.04	0.025352
0.014045	0.019608	0	0.039886	0.020649
0.034884	0.039548	0.028986	0.054598	0.029851
0.056548	0.046377	0.011594	0.033435	0.031161
0.020649	0	0.017442	0.059347	0.00885
0.041791	0.017804	0.014749	0.033613	0.02924
0.044248	0.024242	0.034483	0.044818	0
0.032544	0.027273	0.005666	0.042017	0.050445
0.158055	0.036145	0.036036	0.036723	0.084592
0.041298	0.045181	0.028653	0.068452	0
0.014881	0.008876	0.076023	0.057402	0.006079
0.042042	0.036364	0.045714	0.038806	0.00303
0.055394	0.026627	0.028571	0.095238	0.079882
0.047478	0.029586	0.037464	0.116418	0.065089
0.049563	0.032544	0.028736	0.052478	0.005848
0.044379	0.026471	0.034682	0.055718	0
0.038462	0.029586	0.071642	0.067251	0.00277
0.005917	0.045593	0.017804	0.070822	0.056047
0.041791	0.017544	0.071856	0.017341	0.026706
0.038235	0.037901	0.008523	0.058651	0.034682
0.035294	0.02924	0.037681	0.038012	0.008798
0.026471	0.094395	0.032641	0.083582	0
0.032544	0.03662	0.00885	0.0625	0.014663
0.023739	0.018182	0.00885	0.057927	0.017857
0.056548	0.046921	0.056213	0.041298	0.04386
0.046784	0.011204	0.023121	0.052632	0.046243
0.073099	0.021407	0.017341	0.026549	0.023881
0.080357	0.035191	0.047059	0.038348	0.026627
0.029674	0.038806	0.032544	0.020408	0.020057
0.023881	0.002915	0.082111	0.023324	0.05638
0.072289	0.05	0.002915	0.03003	0.081325
0.037249	0.037901	0.014663	0.05638	0.002933
0.051873	0.017857	0.053097	0.026627	0.038348
0.039773	0.015015	0.044248	0.032738	0.005698
0.056818	0.006079	0.058824	0.0059
0.044118	0.048338	0.064706	0.011799
0.031977	0.02029	0.038348	0.014837
0.041298	0.008798	0.065282	0.076023
0.058651	0.011799	0.111765	0.043732
0.035398	0.01506	0.035294	0.055394
0.042169	0.032544	0.032258	0.046647
0.024316	0.023669	0.03207	0.026866
0.026549	0.026627	0.061765	0.032448
0.038576	0.026471	0.026163	0.04386
0.04142	0.020833	0.017751	0.049853
0.065476	0.024024	0.035191	0.01983
0.017595	0.026706	0.074713	0.025496
0.026471	0.067847	0.039326	0.050296
0.059347	0.07781	0.048991	0.075145
0.017964	0.025568	0.048991	0.050898
0.033033	0.028571	0.028329	0.014164
0.044118	0.039437	0.029155	0.061047
0.040698	0.014706	0.026163	0.04142
0.094118	0.047753	0.072046	0.032934
0.05698	0	0.046784	0.008876
0.098507	0.038348	0.090909	0.056213
0.032641	0.032544	0.117302	0.02521
0.054755	0.043988	0.031977	0.039216
0.055882	0	0.017493	0
0.035398	0.02029	0.017595	0.027027
0.035928	0.017544	0.035294	0.024024
0.029155	0.020896	0.055882	0.04507
0.046012	0.026946	0.032353	0.031609
0.058824	0.014837	0.023529	0.011662
0.04893	0.017857	0.070381	0.086567
0.044379	0.030211	0.017442	0.113433
0.032164	0.008902	0.064516	0.059701
0.011765	0.023881	0.014085	0.06087
0.053412	0.035608	0.02029	0
0.032934	0.014837	0.059347	0.029412
0.037356	0.017493	0.044379	0.071429
0.037356	0	0.039039	0.068768
0.037901	0.011561	0.047761	0.061765
0.051051	0.037143	0.038462	0.038235
0.041543	0.039157	0.044776	0.05
0.042614	0.014124	0	0.038235
0.050704	0.020349	0.035503	0.032353
0.050847	0	0.029586	0.074499
0.037681	0.014245	0.032448	0.051282
0.076056	0.014368	0.038576	0.05698
0.043478	0.082353	0.032738	0.034188
0.050704	0.017804	0.023529	0.034188
0.03207	0.041916	0.043228	0.043732
0.020468	0.003021	0.032836	0.034286
0.061404	0.033435	0.035821	0.048571
0.023188	0	0.035714	0.065089
0.052941	0.029851	0.005935	0.01497
0.026549	0.012121	0.075362	0.008721
0.036932	0.03012	0.00578	0.011628
0.037791	0.018018	0.011628	0.036036
0.026471	0.003003	0.029674	0.07855
0.026163	0.011869	0.008902	0.018293
0.002915	0.038012	0.012048	0.036036
0.035191	0.011834	0.002924	0.014706
0.043605	0.026627	0.033333	0.047198
0.005882	0.005865	0.038576	0
0.042614	0.043103	0.029326	0.065156
0.03869	0.047059	0.035503	0.029326
0.044379	0.094955	0.014925	0.04451
0.054381	0.071633	0.050595	0.045593
0.024169	0.077381	0	0.080495
0.031977	0.035821	0.023881	0.044643
0.039514	0.031977	0.01173	0.068657
0.057803	0	0.032353	0.073964
	0.033133	0.035294	0.028249
	0.059347	0.059172	0.008427
	0.026786	0.051576	0.048571
	0.071642	0.028818	0.03966
	0.02071	0.048433	0.014164
	0.098214	0.020408	0.050992
	0.068452	0.012048	0.025424
	0.032641	0.055718	0.038123
	0.049133	0.028409	0.061584
	0.026627	0	0.020231
	0.041176	0.030812	0.064327
	0.011765	0.019663	0.042042
	0	0.037791	0.073746
	0.026087	0.014368	0
	0.028818	0.046377	0.016997
	0.035398	0.034091	0.031073
	0.057402	0.016997	0.035088
	0.00578	0.002793	0.035821
	0.006061	0.026627	0.041667
	0.061404	0.02719	0.02071
	0.008876	0.034985	0.026471
	0.047198	0.032353	0.029326
	0.059347	0.027108	0.032641
	0	0.035294	0.06087
	0.061224	0.023392	0.103858
	0.049853	0.020958	0.017493
	0.03207	0.011765	0.052941
	0.049275	0.018237	0.049563
	0.052632	0.035821	0.042373
	0.073314	0.026866	0.059659
	0.025568	0.020772	0.011364
	0.009036	0.053412	0.014327
	0	0.038348	0.014327
	0.083573	0.032544	0.070988
	0.1	0.04386	0.06006
	0.008772	0.041791	0.036474
	0.033133	0.035503	0.042553
	0.048193	0.035608	0.026549
	0.054217	0.018127	0.070621
	0.005747	0.029674	0.094395
	0	0.02924	0.026087
	0.011662	0.029762	0.002924
	0.034682	0.009009	0.058824
		0.020408	0.034985
		0.046921	0.069277
		0.038806	0.096386
		0.047619
		0.034783
		0.02381
		0.032836
		0.026786
		0.02346
		0.011869
		0.01791
		0.053097
		0.011799
		0.048193
		0.026012
		0.034091
		0.020958
		0.021021
		0.017493
		0.011561
		0.017699
		0.022857
		0.005731
		0.032836
		0.024316
		0.020896
		0.014706
		0.020649
		0.014327
		0.045845
		0.03681
		0.04058
		0.014706
		0.035503
		0.026627
		0.00597
		0.020408
		0.002915
		0.01791
		0.016901
		0.061047
		0.020115
		0.008499
		0.030899
		0.082596
		0
		0.044118
		0.029412
		0.020349
		0.025496
		0.025496
		0.025496
		0.023599
		0.05136
		0.014493
		0.008955
		0.038235
		0.017442
		0.034582
		0.026471
		0.029586
		0.044118
		0.089021
		0.030726
		0.056022
		0.076696
		0.052478
		0.044118
		0.017595
		0
		0.02346
		0.036923
		0.048193
		0.045181
		0.020833
		0.01791
		0.038012
		0.036036

## Sheet: Fig. 6B
Post dose 2	Post dose 2	Post dose 2	Post dose 2	Post dose 2	Post dose 2	Post dose 2	Post dose 2	Post dose 2	Post dose 3	Post dose 3	Post dose 3	Post dose 3	Post dose 3	Post dose 3	Post dose 3	Post dose 3
Classical MBC	Classical MBC	Classical MBC	MZ-like B	MZ-like B	MZ-like B	Atypical MBC	Atypical MBC	Atypical MBC	Classical MBC	Classical MBC	Classical MBC	MZ-like B	MZ-like B	MZ-like B	Atypical MBC	Atypical MBC
Anti-IL12/23 IBD	Anti-TNF IBD	Healthy Controls	Anti-IL12/23 IBD	Anti-TNF IBD	Healthy Controls	Anti-IL12/23 IBD	Anti-TNF IBD	Healthy Controls	Anti-IL12/23 IBD	Anti-TNF IBD	Healthy Controls	Anti-IL12/23 IBD	Anti-TNF IBD	Healthy Controls	Anti-IL12/23 IBD	Anti-TNF IBD
0.011594	0.023952	0.04142	0.073099	0.008798	0.047904	0.017544	0.026866	0.038348	0.100295	0.078488	0.020408	0.011834	0	0.055882	0.057803	0.002959
0.078717	0.06686	0.03207	0.03662	0	0.02924	0.002924	0	0.017647	0.102041	0.046921	0.088757	0	0.046784	0.026087	0.020772	0
0.008499	0.030488	0.055385	0.029412	0.005848	0.02994	0	0.029499	0.020649	0.084548	0.04451	0.02924	0.045198	0.047059	0.041298	0.059701	0.005747
0.02924	0.020772	0.053097	0.032353	0.118343	0.017699	0.011765	0.028986	0.014837	0.107872	0.052786	0.055556	0.020468	0.027027	0.011765	0.042042	0
0.035191	0.033994	0.072072	0.011594	0.021084	0.017699	0.044248	0.049275	0.011905	0.069277	0.043988	0.012158	0.043732	0	0		0.01791
0.041298	0.074713	0.023256	0.029762	0	0.017391	0.032544	0.035191	0.00885	0.038235	0.05638	0.058997	0.032544	0.023188	0.014793		0.039394
0.075301	0.032836	0.058824	0.006042	0	0.014837		0.01506	0.039326	0.05638	0.011662	0.064706	0.023529	0.020958	0.111111		0.01194
0.034985	0.008646	0.040462	0.029412	0.03003	0.008646		0.024024	0.026163	0.040936	0.029326	0.070122	0	0	0.002933		0.00295
0.023055	0.031161	0.038123	0.008427	0.012048	0.017341		0	0.070381	0.152941	0.027108	0.050746	0.060423	0.046921	0.014451		0
0.046512	0.032164	0.041176	0.089286	0.035821	0.029155		0	0.012048	0.049853	0.037681	0.038012	0.043605	0.043988	0.067847		0.04386
0.02071	0.032164	0.049563	0.029762	0.077612	0.033133		0.023881	0.033333	0.038235	0.02719	0.087719	0.042857	0.037383	0.062315
0.061224	0.013966	0.055718	0.088825	0.017241	0.017595		0.014837	0.029326	0.063768	0.031609	0.059659	0.014451	0.027356	0.058824
0.032641	0.011461	0.032353	0.035294	0.008403	0.038235		0	0.034985	0.028571	0.029674	0.050147	0.047478	0.005882	0.061765
0.026239	0.026316	0.041667	0.02071	0.020231	0		0.037143	0.020958	0.026316	0.02029	0.053097	0.033435	0.002874	0.058824
0.02907	0.023256	0	0.067647	0.020528	0.017442		0	0.020772	0.017595	0.038012	0.111765	0.059347	0.002915	0.128358
0.050445	0.064897	0.026471	0.079882	0.025937	0.014749		0.017804	0.038348	0.059155	0.023669	0.053371	0.068452	0.025641	0.050595
0.060606	0.023881	0.026012	0.038806	0.011765	0.005666		0	0.035503	0.043732	0.023392	0.055072	0.038806	0.04386	0
0.04058	0.042813	0.036145	0.038806	0.028986	0.028653		0.008772	0.02381	0.046647	0.073654	0.023392	0.095238	0.029762	0.084548
0.05136	0.058997	0.044643	0.026239	0.01173	0.076023			0.02346	0.047198	0.059322	0.035191	0.067251	0.032164	0.00295
0.053892	0.023669	0.039275	0.053097	0.126074	0.034682			0.014706	0.03125	0.00885	0.028409	0.058651	0	0.109792
0.056886	0.038922	0.02994	0.032836	0.092754	0.017804			0.016901	0.084795	0.02924	0.047059	0.03003	0.02907	0.02381
0.046012	0.035398	0.050147	0.014793	0.089855	0.008523			0.025496	0.026866	0.050445	0.032641	0.0059	0.002967	0.029762
0.039157	0.02719	0.032448	0.056886	0.092754	0.023121			0.025496	0.056716	0	0.054286	0.01983	0.081871	0
0.032836	0.020528	0.053412	0.014837	0.020833	0.082111			0.025496	0.062687	0.046243	0.063253	0.025496	0.023881	0
0.044643	0.032738	0.039394	0.014045	0.020896	0.002915			0.008955	0.056716	0.023881	0.02907	0.050296	0.020649	0.026316
0.071217	0.014245	0.039157	0.158055	0.017699	0.058824				0.049275	0.026627	0.034188	0.050898	0.040936	0.003058
0.015106	0.053977	0.042945	0.014881	0	0.064706				0.084058	0.05638	0.078947	0	0.014205
0.047761	0.020588	0.053412	0.005917	0.020057	0.065282				0.057971		0.090643	0.027027	0.034091
0.047198	0.028736	0.053412	0.046784	0	0.111765				0.069565		0.053892	0.024024	0.005747
0.054054	0.017857	0.063253	0.072289	0.046377	0.035294				0.159292		0.064972	0.086567	0.057927
0.014085	0.020115	0.023881	0.017595	0	0.03207				0.091445			0.113433	0.029412
0.038348	0.023952	0.041176	0.026471	0.024242	0.026163				0.061584			0	0.042683
0.034091	0.047619	0.052941	0.059347	0.027273	0.028329				0.055556			0.029412	0.053892
0.034783	0.023392	0.073314	0.094118	0.036145	0.017595				0.02907			0.071429	0.03003
0.014793	0.014881	0.036254	0.098507	0.045181	0.023529				0.075581			0.061765	0.042296
0.026316	0.053892	0.038462	0.032641	0.008876	0.047761				0.064706			0.038235	0.038462
0.097561	0.028818	0.041176	0.032934	0.036364	0				0.097059			0.05	0.005882
0.025641	0.026471	0.069971	0.076056	0.026627	0.029586				0.026393			0.038235	0.07855
0.037143	0.053254	0.01173	0.026549	0.029586	0.00578				0.053412			0.032353	0.023739
0.027356	0.04142	0.063636	0.002915	0.026471	0.011628				0.069069			0.01497	0.049563
0.046647	0.033233	0.063953	0.054381	0.045593	0.002924				0.040816			0.008721	0.026163
0.033133	0.126074	0.043988	0.024169	0.017544	0.014925				0.039157			0.011628	0.011461
0.032448	0	0.046921		0.037901	0				0.057637			0.07855	0.005714
0.043732	0.02381	0.045198		0.03662	0				0.017804			0.036036	0.008671
0.02346	0.04491	0.048711		0.018182	0.014368				0.033333			0	0.006211
0.041322	0.032934	0.02849		0.046921	0.002793				0.026549			0.029326	0.084746
0.023952	0.098507	0.023188		0.006079	0.023392				0.043732			0.045593	0.00295
0.038806	0.032544	0.023739		0.048338	0.04386				0.022663			0.080495	0.059347
0.029499	0.042169	0.031884		0.07781	0.020408				0.020408			0.044643	0.065089
0.075988	0.019608	0.023256		0.025568	0.046921				0.047478			0.068657	0.044379
0.038235	0.039548	0.02719		0.014706	0.011799				0.03207			0.073964	0.014837
0.011834	0.017804	0.040346		0.047753	0.034091				0.014205			0.008427	0.014837
0.052632	0.032544	0.008671		0.038348	0.020958				0.023121			0.048571	0.014837
0.034884	0.029586	0.029155		0.032544	0.017493				0.081395			0.020231	0.014837
0.056548	0.02924	0.037791		0.014837	0.024316				0.09593			0.064327	0.025352
0.020649	0.094395	0.035191		0.035608	0.020896				0.031792			0.073746	0.020649
0.041791	0.011204	0.044118		0.014368	0.014327				0.045584			0	0.029851
0.044248	0.021407	0.017804		0.003021	0.045845				0.020408			0.016997	0.031161
0.032544	0.038806	0.017857		0	0.00597				0.032258			0.035088	0
0.041298	0.002915	0.023529		0.03012	0.002915				0.022923			0.035821	0.084592
0.042042	0.05	0.026393		0.018018	0.061047				0.034682			0.026471	0
0.055394	0.037901	0.049853		0.003003	0.082596				0.080925			0.029326	0.006079
0.047478	0.017857	0.019608		0.011869	0				0.038348			0.032641	0.00303
0.049563	0.015015	0.023256		0.026627	0.05136				0.032448			0.06087	0.079882
0.044379	0.02029	0.032641		0.047059	0.014493				0.017143			0.103858	0.065089
0.038462	0.008798	0.028986		0.094955	0.038235				0.034286			0.017493	0.005848
0.041791	0.011799	0.011594		0.035821	0				0.04			0.011364	0
0.038235	0.032544	0.034483		0.033133					0.039886			0.014327	0.00277
0.035294	0.023669	0.036036		0.059347					0.054598			0.014327	0.056047
0.026471	0.026627	0.045714		0.026786					0.057402			0.070988	0.026706
0.032544	0.026471	0.028571		0.071642					0.033613			0.06006	0.034682
0.023739	0.020833	0.037464		0.098214					0.044818			0.036474	0.008798
0.056548	0.026706	0.028736		0.068452					0.042017			0.042553	0.014663
0.073099	0.067847	0.071642		0.049133					0.036723			0.094395	0.017857
0.080357	0.028571	0.071856		0					0.116418			0.026087	0.020057
0.029674	0.039437	0.037681		0.026087					0.052478			0.069277	0.081325
0.023881	0.043988	0.032641		0.028818					0.055718			0.096386	0.002933
0.037249	0.02029	0.00885		0.057402					0.070822				0.038348
0.051873	0.017544	0.056213		0.006061					0.017341				0.005698
0.039773	0.020896	0.017341		0.061404					0.038012
0.056818	0.026946	0.047059		0.059347					0.083582
0.044118	0.017857	0.032544		0					0.0625
0.031977	0.030211	0.014663		0.061224					0.057927
0.041298	0.008902	0.053097		0.03207					0.052632
0.058651	0.017493	0.044248		0.052632					0.026549
0.035398	0.011561	0.038348		0.009036					0.038348
0.042169	0.039157	0.032258		0					0.020408
0.024316	0.014124	0.061765		0.083573					0.023324
0.026549	0.020349	0.017751		0					0.041298
0.038576	0.014245	0.035191		0.011662					0.05638
0.04142	0.082353	0.074713							0.026627
0.065476	0.041916	0.048991							0.032738
0.017964	0.033435	0.048991							0.011799
0.033033	0.029851	0.029155							0.014837
0.044118	0.012121	0.072046							0.076023
0.040698	0.038012	0.046784							0.043732
0.05698	0.011834	0.090909							0.055394
0.054755	0.005865	0.117302							0.046647
0.055882	0.043103	0.031977							0.032448
0.035398	0.071633	0.017493							0.04386
0.035928	0.077381	0.035294							0.049853
0.029155	0.031977	0.055882							0.026866
0.046012	0.02071	0.032353							0.075145
0.058824	0.032641	0.017442							0.014164
0.04893	0.026627	0.064516							0.061047
0.044379	0.041176	0.014085							0.04142
0.032164	0.011765	0.02029							0.032934
0.011765	0.035398	0.059347							0.008876
0.053412	0.00578	0.044379							0.056213
0.037356	0.008876	0.039039							0.02521
0.037356	0.047198	0.038462							0.039216
0.037901	0.049853	0.044776							0.04507
0.051051	0.049275	0.035503							0.031609
0.041543	0.073314	0.032448							0.011662
0.042614	0.025568	0.038576							0.06087
0.050704	0.1	0.032738							0.068768
0.050847	0.033133	0.023529							0.074499
0.037681	0.048193	0.043228							0.051282
0.043478	0.054217	0.032836							0.05698
0.050704	0.005747	0.035821							0.034188
0.03207	0.034682	0.035714							0.034188
0.020468		0.005935							0.043732
0.061404		0.075362							0.034286
0.023188		0.029674							0.048571
0.052941		0.008902							0.065089
0.036932		0.038576							0.036036
0.037791		0.035503							0.018293
0.026471		0.050595							0.014706
0.026163		0.023881							0.047198
0.035191		0.01173							0.065156
0.043605		0.032353							0.04451
0.005882		0.035294							0.028249
0.042614		0.059172							0.03966
0.03869		0.051576							0.014164
0.044379		0.028818							0.050992
0.031977		0.048433							0.025424
0.039514		0.020408							0.038123
0.057803		0.012048							0.061584
		0.055718							0.031073
		0.028409							0.041667
		0.030812							0.02071
		0.019663							0.052941
		0.037791							0.049563
		0.046377							0.042373
		0.034091							0.059659
		0.016997							0.026549
		0.026627							0.070621
		0.02719							0.002924
		0.032353							0.058824
		0.027108							0.034985
		0.035294
		0.011765
		0.018237
		0.035821
		0.026866
		0.053412
		0.032544
		0.041791
		0.035608
		0.018127
		0.029674
		0.02924
		0.029762
		0.009009
		0.038806
		0.047619
		0.034783
		0.032836
		0.026786
		0.011869
		0.01791
		0.053097
		0.048193
		0.026012
		0.021021
		0.011561
		0.017699
		0.022857
		0.005731
		0.032836
		0.014706
		0.020649
		0.03681
		0.04058
		0.035503
		0.026627
		0.020408
		0.01791
		0.020115
		0.008499
		0.030899
		0.044118
		0.029412
		0.020349
		0.023599
		0.017442
		0.034582
		0.026471
		0.029586
		0.044118
		0.089021
		0.030726
		0.056022
		0.076696
		0.052478
		0.044118
		0.017595
		0.02346
		0.036923
		0.048193
		0.045181
		0.020833
		0.01791
		0.038012
		0.036036

## Sheet: Fig. 6C
CDR1	CDR1	CDR1	CDR2	CDR2	CDR2	CDR3	CDR3	CDR3	CDR1	CDR1	CDR1	CDR2	CDR2	CDR2	CDR3	CDR3	CDR3
Post Dose 2	Post Dose 2	Post Dose 2	Post Dose 2	Post Dose 2	Post Dose 2	Post Dose 2	Post Dose 2	Post Dose 2	Post Dose 3	Post Dose 3	Post Dose 3	Post Dose 3	Post Dose 3	Post Dose 3	Post Dose 3	Post Dose 3	Post Dose 3
Anti-IL12/23 IBD	Anti-TNF IBD	Healthy Controls	Anti-IL-12/23 IBD	Anti-TNF IBD	Healthy Controls	Anti-IL12/23 IBD	Anti-TNF IBD	Healthy Controls	Anti-IL12/23 IBD	Anti-TNF IBD	Healthy Controls	Anti-IL12/23 IBD	Anti-TNF IBD	Healthy Controls	Anti-IL12/23 IBD	Anti-TNF IBD	Healthy Controls
0.041667	0.083333	0.125	0	0.047619	0.083333	0	0	0	0	0.166667	0.166667	0	0.125	0.041667	0	0.043478	0
0.25	0	0.125	0.041667	0	0.041667	0.045455	0	0	0.208333	0	0.166667	0.125	0	0.041667	0.055556	0	0
0.041667	0.041667	0.208333	0.208333	0.083333	0.083333	0.047619	0	0	0.125	0.083333	0.166667	0.083333	0.041667	0.095238	0	0	0.071429
0.125	0	0.083333	0.041667	0	0.083333	0.029412	0	0	0.083333	0	0.133333	0.041667	0.125	0	0.136364	0	0
0.041667	0.083333	0	0	0.041667	0	0.03125	0	0.133333	0.125	0	0.033333	0.083333	0	0.047619	0	0	0
0.083333	0.041667	0.166667	0.125	0	0	0	0	0	0	0.041667	0.041667	0	0	0.125	0	0	0.095238
0.041667	0.083333	0.083333	0.083333	0.041667	0.083333	0.05	0	0.076923	0.041667	0	0	0.083333	0	0	0	0	0
0.041667	0.166667	0.033333	0.083333	0.041667	0	0.055556	0.0625	0	0.041667	0.083333	0.208333	0.041667	0.041667	0.125	0.060606	0.05	0.055556
0.041667	0.125	0.041667	0.083333	0	0.041667	0	0.074074	0.052632	0	0	0.083333	0	0	0.125	0	0.047619	0.052632
0.083333	0.041667	0.041667	0.083333	0	0.083333	0	0	0.12	0.083333	0.041667	0.1	0.083333	0.047619	0.047619	0.052632	0	0
0.125	0	0.133333	0	0.041667	0.047619	0	0	0	0.125	0	0.125	0	0	0.083333	0.0625	0	0.2
0.125	0	0.066667	0	0.083333	0	0	0.03125	0	0	0	0.125	0	0	0.041667	0	0	0
0	0.083333	0	0	0.041667	0.125	0.047619	0.047619	0.052632	0.25	0.033333	0.041667	0.25	0.047619	0.208333	0.157895	0	0.095238
0.041667	0.25	0.041667	0.083333	0.208333	0.041667	0.038462	0.058824	0.045455	0.041667	0.083333	0.041667	0.041667	0.125	0.208333	0	0	0.064516
0.083333	0.125	0	0	0	0.041667	0	0	0	0.041667	0	0.066667	0	0.125	0.047619	0	0	0.133333
0.041667	0	0.166667	0.041667	0	0.095238	0	0.027027	0.058824	0.125	0.033333	0.033333	0	0.190476	0	0.083333	0	0
0.083333	0	0.041667	0.041667	0	0.083333	0.045455	0	0	0	0.1	0	0.166667	0.142857	0	0	0	0
0.083333	0.041667	0.083333	0	0.166667	0.083333	0.0625	0	0	0.083333	0.083333	0	0.041667	0.083333	0	0	0	0
0.083333	0.041667	0	0	0.041667	0	0	0	0	0.041667	0	0	0.041667	0	0.066667	0	0.052632	0
0.041667	0.125	0.066667	0.083333	0.166667	0.047619	0	0	0.0625	0	0	0.133333	0	0	0.190476	0	0	0
0.125	0.083333	0.033333	0.208333	0	0.047619	0	0	0	0.125	0	0.083333	0	0	0	0.088235	0.058824	0.055556
0.041667	0	0.041667	0.041667	0	0.083333	0	0	0.090909	0	0.125	0.125	0.125	0.041667	0.25	0.045455	0	0
0.083333	0.083333	0.041667	0.125	0.125	0	0.111111	0	0.133333	0	0.041667	0	0	0	0	0.090909	0	0
0	0.125	0.125	0.125	0.166667	0.083333	0	0	0	0.083333	0.041667	0	0.083333	0	0.041667	0	0	0
0.041667	0	0.125	0.083333	0.041667	0	0.066667	0.058824	0.076923	0.041667	0.1	0.083333	0	0.047619	0.125	0.032258	0.125	0
0.083333	0.083333	0.166667	0.208333	0.125	0.041667	0	0.076923	0	0	0	0.083333	0	0	0.125	0	0	0
0.166667	0.041667	0	0.041667	0.041667	0.041667	0	0.166667	0.111111	0.208333	0	0.166667	0.083333	0	0.125	0	0	0.057143
0.041667	0	0.083333	0	0.083333	0.125	0	0	0.277778	0.083333	0	0.083333	0	0.166667	0.125	0	0	0
0.25	0	0	0.041667	0.041667	0	0	0.076923	0	0.125	0.041667	0.083333	0.083333	0.125	0.125	0	0	0
0.041667	0.041667	0.083333	0.125	0.041667	0.041667	0.111111	0	0.090909	0.083333	0	0.083333	0.041667	0.041667	0.125	0.142857	0	0
0.041667	0	0	0.083333	0	0.041667	0	0	0.071429	0.083333	0.041667	0.333333	0.083333	0.066667	0.125	0	0	0.066667
0	0	0.166667	0.083333	0	0.041667	0.142857	0	0.125	0.125	0.083333	0.133333	0	0.1	0.190476	0.083333	0.066667	0
0.041667	0	0.041667	0.208333	0	0	0.066667	0	0	0.125	0.125	0.041667	0.125	0	0.125	0.041667	0	0.041667
0.125	0	0.066667	0.333333	0	0.047619	0	0	0	0.041667	0.083333	0	0.041667	0	0	0.041667	0	0
0	0.041667	0.066667	0.041667	0.041667	0.047619	0	0.033333	0	0.083333	0	0.041667	0.166667	0	0.041667	0.125	0	0
0.166667	0.125	0.166667	0.125	0.166667	0.125	0	0.032258	0.090909	0.416667	0	0.125	0.083333	0	0.125	0.055556	0	0.181818
0.125	0.041667	0.083333	0.083333	0.041667	0.041667	0	0	0	0.208333	0	0.041667	0.083333	0.041667	0.041667	0	0.041667	0
0.083333	0.041667	0.041667	0.083333	0.041667	0.083333	0	0.052632	0	0.125	0	0.125	0.166667	0	0.083333	0	0	0.032258
0	0.1	0	0.083333	0	0.166667	0.029412	0.041667	0	0.166667	0.125	0.125	0.083333	0.25	0.041667	0.047619	0.047619	0
0	0	0.041667	0.125	0.047619	0	0.055556	0	0.05	0.125	0.041667	0.041667	0.041667	0.125	0.125	0	0	0
0.083333	0.033333	0.041667	0.041667	0	0.083333	0	0	0	0.166667	0.083333	0.083333	0.095238	0	0.083333	0.05	0.055556	0.034483
0.1	0.033333	0.125	0.095238	0.047619	0.083333	0.047619	0	0	0.041667	0.125	0.041667	0.095238	0.166667	0.208333	0	0.047619	0
0.033333	0	0.041667	0	0.047619	0.095238	0.071429	0	0	0.083333	0	0	0.208333	0.041667	0	0.052632	0	0
0	0.083333	0.083333	0	0	0.083333	0.055556	0	0	0.166667	0	0.208333	0.25	0	0.083333	0.105263	0.032258	0.125
0.033333	0	0	0.047619	0.083333	0.041667	0.055556	0.066667	0.05	0.083333	0.083333	0.041667	0.166667	0.041667	0	0.0625	0	0
0.033333	0.041667	0.125	0	0	0.166667	0	0	0	0.083333	0	0.041667	0.041667	0	0	0.066667	0	0
0.166667	0	0.083333	0.25	0	0.125	0	0	0.043478	0.125	0.125	0	0.041667	0.125	0	0.045455	0.222222	0
0.066667	0.041667	0.208333	0.047619	0.041667	0.041667	0	0	0	0.083333	0	0.083333	0.083333	0.083333	0.041667	0	0	0
0.1	0.083333	0.083333	0	0.166667	0.041667	0.037037	0	0	0.125	0.125	0	0.041667	0.125	0	0.076923	0	0
0	0.083333	0	0	0.166667	0.083333	0	0	0	0	0.041667	0.083333	0.083333	0.083333	0.041667	0	0.076923	0.066667
0.1	0.033333	0.041667	0	0.047619	0.083333	0.076923	0	0.064516	0	0	0.133333	0.041667	0.208333	0.095238	0.111111	0	0
0	0.033333	0.125	0	0	0.083333	0	0	0.066667	0.041667	0	0.133333	0.083333	0.166667	0.095238	0	0	0
0	0	0.033333	0.166667	0.047619	0	0.045455	0	0.047619	0.066667	0	0.1	0.095238	0.041667	0.095238	0	0.071429	0.1
0	0.066667	0	0.083333	0.047619	0	0.052632	0	0	0.041667	0.083333	0	0.083333	0.083333	0	0	0	0
0.1	0	0.041667	0.142857	0	0	0.066667	0	0	0.041667	0	0.074074	0	0	0.047619	0.03125	0	0.030303
0	0	0	0.083333	0.047619	0.041667	0	0.045455	0	0.033333	0.083333	0	0.047619	0.190476	0	0	0.076923	0
0.041667	0.033333	0	0.1	0	0.041667	0	0	0	0.083333	0		0.047619	0.041667		0	0
0.083333	0.066667	0.1	0.033333	0	0	0.0625	0	0	0.033333	0.083333		0	0.208333		0	0.045455
0.033333	0.083333	0.033333	0	0.291667	0	0	0	0	0.041667	0		0.083333	0.125		0	0
0.041667	0	0	0.066667	0.083333	0.047619	0.111111	0.117647	0.142857	0.083333	0		0.125	0		0.05	0
0	0	0	0.041667	0.083333	0	0	0.052632	0.0625	0	0		0	0		0	0
0.041667	0	0.033333	0.125	0	0.238095	0	0	0.043478	0.033333	0		0	0		0	0
0	0	0	0.208333	0	0.095238	0.055556	0	0	0	0.083333		0.047619	0		0.035714	0
0.041667	0	0	0.083333	0	0.095238	0	0	0	0.1	0.041667		0	0.083333		0.045455	0
0.125	0.125	0.066667	0.041667	0.133333	0	0	0.136364	0.05	0.041667	0.041667		0.208333	0.083333		0.2	0
0.041667	0.125	0.033333	0.208333	0.133333	0	0.071429	0.136364	0.045455	0.166667	0.083333		0.208333	0.208333		0	0
0	0.166667	0	0.041667	0.066667	0.142857	0	0.055556	0	0.166667	0		0.208333	0		0	0
0.083333	0.083333	0	0.208333	0.1	0.041667	0	0.055556	0.05	0.041667	0		0.1	0		0.052632	0
0.041667	0.166667	0.1	0	0.066667	0.095238	0	0.055556	0	0.041667	0.041667		0	0.083333		0.043478	0.041667
0.083333	0	0.083333	0.125	0	0	0	0	0	0.083333	0.083333		0.133333	0.166667		0	0
0.083333	0.041667	0.066667	0.166667	0.041667	0.095238	0	0	0.0625	0.041667	0		0.041667	0		0.045455	0
0.166667	0.083333	0.033333	0.375	0.083333	0.047619	0.058824	0.076923	0	0.041667	0.125		0	0.083333		0	0
0	0	0	0.083333	0.083333	0.047619	0	0	0	0	0.125		0.033333	0.208333		0.142857	0.176471
0	0.125	0	0.083333	0.166667	0	0	0	0	0	0		0.033333	0.041667		0.090909	0
0	0	0.033333	0.041667	0.041667	0.095238	0	0.133333	0	0	0.041667		0.1	0.083333		0.052632	0.117647
0.037037	0.041667	0.066667	0.047619	0.083333	0.047619	0.052632	0	0.058824	0.125	0.041667		0.133333	0.041667		0.052632	0
0.083333	0	0.033333	0.041667	0.125	0.047619	0	0	0.117647	0.083333	0.083333		0.041667	0.041667		0	0.09375
0.083333	0.041667	0	0.166667	0.041667	0	0	0.090909	0	0.041667	0.041667		0.041667	0		0	0
0.041667	0.083333	0	0.041667	0.083333	0.047619	0	0	0	0.125	0.041667		0.125	0		0	0
0.083333	0	0.041667	0.083333	0	0.083333	0	0	0.043478	0.125	0.041667		0.208333	0		0	0
0.125	0.125	0.041667	0.208333	0.083333	0.083333	0.0625	0	0	0.041667	0.041667		0.083333	0		0.034483	0
0.041667	0	0	0.083333	0.041667	0.125	0.047619	0.071429	0.052632	0.041667	0.041667		0.208333	0.041667		0.034483	0.060606
0	0	0.041667	0	0	0.041667	0	0	0.0625	0.041667	0.041667		0.166667	0		0.034483	0.029412
0	0.083333	0	0.041667	0.125	0	0.057143	0.027778	0	0.083333	0.083333		0.041667	0.083333		0.066667	0.055556
0.083333	0.166667	0	0.041667	0.125	0.166667	0	0.060606	0	0.1	0.041667		0.095238	0		0	0.142857
0.125	0.041667	0	0.125	0.25	0.125	0	0	0	0.041667	0.125		0.125	0.083333		0	0.03125
0.083333	0	0	0.041667	0	0.047619	0	0	0	0.083333	0		0.166667	0		0.0625	0
0.166667	0.083333	0	0	0	0	0.071429	0	0.055556	0.041667	0.125		0.041667	0		0.083333	0
0.166667	0.041667	0	0.041667	0.083333	0.208333	0.111111	0	0.037037	0.041667	0		0.125	0		0.055556	0
0.041667	0.083333	0.066667	0.083333	0.083333	0	0	0	0	0.041667	0.083333		0.083333	0.142857		0.083333	0
0.333333	0.083333	0.083333	0.083333	0.083333	0.1	0.181818	0	0	0.083333	0.083333		0.041667	0.25		0.060606	0
0.083333	0.041667	0	0.041667	0.190476	0.1	0.055556	0.071429	0.045455	0.041667	0		0.083333	0		0	0
0.041667	0.041667	0.083333	0	0	0.1	0	0	0.055556	0.041667	0		0.25	0		0.1	0
0.041667	0.166667	0.125	0.041667	0.041667	0.233333	0	0	0	0	0.041667		0.083333	0		0	0
0.125	0.083333	0.083333	0.083333	0.083333	0.033333	0.045455	0	0.043478	0.083333	0.125		0.208333	0.083333		0	0.117647
0.083333	0.083333	0.1	0.041667	0.083333	0.047619	0.0625	0	0	0.083333	0.208333		0.333333	0.083333		0.142857	0.117647
0.041667	0	0	0.125	0.208333	0	0.045455	0.058824	0	0.041667	0		0.125	0		0.045455	0
0.125	0.083333	0	0.083333	0.125	0.033333	0.058824	0	0.052632	0.125	0		0.041667	0		0	0
0.041667	0.083333	0.041667	0	0.083333	0.1	0	0	0.125	0.041667	0		0.208333	0		0.095238	0
0.041667	0	0.041667	0	0.238095	0.041667	0	0.090909	0	0.083333	0.125		0.333333	0.166667		0.03125	0.111111
0.041667	0	0.041667	0.041667	0.041667	0.166667	0	0	0	0	0.041667		0.041667	0.125		0.04	0
0.083333	0.083333	0	0.041667	0.041667	0	0.052632	0	0	0.25	0.033333		0.125	0.047619		0.1	0.045455
0.083333	0.041667	0.166667	0.083333	0.083333	0.166667	0.052632	0	0.041667	0.083333	0		0.083333	0.047619		0	0
0	0.083333	0	0.083333	0.095238	0.047619	0	0.047619	0.105263	0.166667	0		0.125	0		0.05	0
0.041667	0	0.041667	0.083333	0.125	0.083333	0	0.029412	0	0.083333	0		0.083333	0.095238		0.133333	0
0.041667	0.083333	0.041667	0.125	0	0	0.0625	0	0	0.083333	0		0.083333	0.095238		0	0
0.166667	0	0	0.125	0.083333	0.083333	0	0	0	0.125	0.033333		0	0.047619		0.111111	0
0.083333	0.041667	0	0.041667	0	0.041667	0	0	0	0	0.066667		0.083333	0.047619		0	0
0.166667	0	0	0.041667	0	0.041667	0.047619	0	0.04	0.125	0.037037		0	0.047619		0	0
0.166667	0.125	0	0.166667	0.095238	0.083333	0	0	0	0.125	0.037037		0	0		0	0
0.083333	0.041667	0.041667	0.083333	0.083333	0.095238	0	0.071429	0	0.041667	0.033333		0.041667	0.111111		0.045455	0.052632
0.041667	0.041667	0.083333	0.041667	0	0.25	0	0	0	0.041667	0.041667		0.083333	0.166667		0.045455	0.055556
0.083333	0.166667	0	0	0.083333	0	0	0.052632	0	0.083333	0.208333		0.083333	0.142857		0	0
0.041667	0.083333	0	0.041667	0.125	0.041667	0	0	0	0.083333	0		0.083333	0		0	0
0.041667	0.041667	0.083333	0.083333	0.095238	0.083333	0	0	0.055556	0.041667	0.125		0.041667	0		0.058824	0.047619
0.125	0.041667	0.125	0	0	0.166667	0.032258	0	0.055556	0.083333	0		0.041667	0		0.066667	0
0.083333	0.041667	0.083333	0.083333	0	0.125	0.032258	0	0	0			0.041667			0
0.083333	0.083333	0.083333	0.041667	0.083333	0.125	0	0.1	0.052632	0			0			0.055556
0.083333	0.041667	0.125	0.125	0.041667	0.083333	0.043478	0	0.055556	0.041667			0.041667			0.0625
0.041667	0	0	0.083333	0	0.375	0	0	0	0.083333			0.125			0
0.083333	0.041667	0.041667	0.125	0	0.291667	0.05	0	0.052632	0.166667			0.166667			0
0.083333	0.041667	0.041667	0	0.041667	0	0	0	0	0.125			0.208333			0.045455
0.083333	0.041667	0.033333	0.041667	0.041667	0	0.090909	0	0	0.125			0.125			0.090909
0.083333	0.041667	0	0	0.041667	0	0	0	0.045455	0.125			0			0
0	0.083333	0.083333	0.041667	0.166667	0.083333	0	0	0	0.041667			0			0
0.041667	0.041667	0.083333	0	0.125	0	0	0	0	0.083333			0.125			0
0	0.041667	0.041667	0.083333	0.041667	0.041667	0	0	0	0.083333			0.166667			0
0.125	0.125	0.041667	0.083333	0.041667	0.125	0	0	0	0			0.041667			0.0625
0	0.083333	0.166667	0.041667	0	0.208333	0	0	0.037037	0			0.041667			0.0625
0.083333	0.041667	0.083333	0	0.041667	0.208333	0.052632	0.055556	0	0.083333			0.083333			0.058824
0.041667	0.25	0.041667	0	0.125	0.125	0.0625	0	0.038462	0.083333			0.041667			0.08
0.041667	0.041667	0.041667	0.125	0	0.125	0	0.032258	0.038462	0.041667			0.047619			0.0625
0.083333	0.083333	0.083333	0.041667	0.125	0.083333	0	0	0	0			0			0
0.125	0.166667	0.041667	0.083333	0.083333	0	0	0.029412	0	0.25			0.125			0
0.083333	0	0.083333	0.125	0.047619	0	0	0.0625	0.043478	0.125			0.125			0
0.125	0.125	0.083333	0.333333	0.041667	0.041667	0.045455	0.028571	0.076923	0.041667			0.041667			0
0	0	0.083333	0.125	0	0.125	0.033333	0	0	0			0.083333			0
0.041667	0	0.125	0.095238	0.095238	0.166667	0	0	0.05	0			0.166667			0.058824
0.083333	0	0.125	0.166667	0.041667	0.166667	0	0	0.1	0.041667			0.041667			0.083333
0.208333	0.041667	0.125	0.083333	0.041667	0.041667	0.038462	0.1	0.043478	0.041667			0.125			0.055556
0.125	0	0.125	0.041667	0	0.041667	0	0	0	0			0			0
0.125	0.041667	0.041667	0	0	0.083333	0	0	0	0.041667			0.041667			0
0.041667	0	0.083333	0.041667	0	0.083333	0	0.047619	0	0.041667			0.041667			0
0.083333	0.083333	0.125	0.041667	0	0.083333	0	0	0	0.041667			0.083333			0.029412
0.041667	0.083333	0.041667	0	0.041667	0.125	0	0	0.052632	0.083333			0			0
0.125	0.041667	0.041667	0.095238	0.125	0.041667	0.090909	0	0.105263	0.083333			0			0
0.125	0.041667	0.041667	0.047619	0.083333	0.166667	0	0	0	0.041667			0.285714			0
0.083333	0.041667	0.041667	0.095238	0.083333	0	0	0	0.043478	0.041667			0.095238			0
0.166667	0	0.125	0.095238	0	0	0	0	0	0.083333			0.047619			0
0	0.041667	0	0	0	0	0.052632	0	0	0.041667			0.125			0
0.083333	0.083333	0.041667	0.208333	0.083333	0.083333	0.0625	0	0.041667	0			0			0
0.041667	0	0.083333	0.041667	0	0.125	0	0.0625	0.0625	0			0.083333			0.052632
0.041667	0.083333	0.208333	0	0.041667	0.041667	0	0	0.058824	0.041667			0.25			0
0.083333	0	0.041667	0.095238	0	0.125	0	0	0.083333	0.125			0.125			0.035714
0.111111	0	0.083333	0.095238	0.083333	0	0.045455	0	0	0.083333			0.083333			0
0.083333	0.083333	0.083333	0.041667	0.083333	0	0	0.068966	0	0			0.083333			0
0.083333	0	0.125	0.083333	0.125	0.095238	0	0	0.058824	0			0.125			0
0.041667	0.041667	0	0.125	0	0	0.032258	0.030303	0	0			0.083333			0
0.041667	0.125	0	0.125	0	0.083333	0.117647	0	0.058824	0			0.041667			0
0.041667	0	0	0.125	0	0.041667	0.121212	0	0.058824	0.041667			0.083333			0
0.125	0.083333	0.125	0.033333	0	0.125	0.166667	0	0	0.041667			0.041667			0.066667
0.125	0	0.083333	0.166667	0.033333	0.083333	0.107143	0	0	0.041667			0.125			0
0.041667	0.125	0.083333	0.041667	0.285714	0.083333	0	0	0.066667	0.166667			0.125			0
0.083333	0	0.083333	0.083333	0	0	0.088235	0	0.052632	0.125			0			0
0.041667	0.083333	0.166667	0.083333	0.041667	0	0.045455	0	0	0.125			0.125			0
0	0	0.166667	0	0	0.041667	0	0	0	0.125			0.041667			0.068966
0.166667	0	0.083333	0.095238	0	0.083333	0.166667	0	0.071429	0			0.166667			0.068966
0.125	0	0.083333	0.041667	0	0.125	0.041667	0	0	0.208333			0.190476			0
0.1	0.041667	0.041667	0.190476	0.041667	0	0.0625	0.142857	0	0			0.083333			0
0.033333	0	0.166667	0.095238	0	0.083333	0	0	0	0			0.041667			0
0.083333	0.083333	0	0	0.047619	0	0.064516	0.142857	0.04	0			0.041667			0
0.066667	0.125	0.041667	0.047619	0	0	0.05	0	0	0.083333			0			0
0.1	0	0.041667	0.047619	0	0.083333	0	0	0	0.083333			0			0
0.066667	0.041667	0.083333	0.047619	0.047619	0	0	0	0	0.083333			0			0.2
0	0.041667	0.041667	0	0	0.041667	0	0.047619	0	0.041667			0			0.111111
0.066667	0.041667	0	0.047619	0	0	0	0	0	0.083333			0			0
0.037037	0	0.041667	0.047619	0.083333	0.083333	0	0	0	0.125			0.047619			0
0	0.041667	0.125	0	0	0.041667	0	0	0.052632	0			0			0
0.037037	0.083333	0.125	0.047619	0.047619	0.041667	0.058824	0.033333	0.05	0.125			0			0.03125
0.041667	0.166667	0.125	0.047619	0.083333	0.083333	0.055556	0.052632	0	0			0.041667			0
0	0.166667	0	0.142857	0.25	0.041667	0	0.0625	0.071429	0.083333			0.125			0
0.083333	0.083333	0.166667	0.142857	0.166667	0.041667	0	0.035714	0.066667	0.083333			0.083333			0
0.083333	0.166667	0	0	0.047619	0	0.076923	0	0	0.208333			0.083333			0.25
0	0.083333	0.041667	0.125	0.095238	0	0	0	0	0.083333			0.208333			0.133333
0.041667	0.083333	0.083333	0.083333	0.041667	0	0	0.043478	0	0.125			0.083333			0
0.066667	0	0.041667	0.095238	0	0.125	0.045455	0	0	0.083333			0.125			0
	0.041667	0.041667		0.041667	0.083333		0	0.105263	0.041667			0			0.030303
	0.166667	0.125		0.208333	0.208333		0.0625	0.05	0.041667			0			0
	0	0.083333		0.125	0.166667		0.066667	0	0.083333			0.125			0
	0.083333	0.083333		0.041667	0		0.142857	0	0.25			0			0
	0.041667	0.083333		0	0.125		0	0.033333	0.041667			0.041667			0
	0.166667	0.125		0.291667	0		0.133333	0	0.083333			0.083333			0.09375
	0.166667	0		0.208333	0		0	0	0			0.041667			0.121212
	0.125	0.125		0.083333	0.166667		0	0	0.083333			0.041667			0.05
	0.125	0		0.041667	0.041667		0.04	0.032258	0.166667			0.041667			0.05
	0.083333	0		0	0		0.058824	0	0			0.033333			0
	0.208333	0.083333		0	0.041667		0	0	0.125			0.125			0.047619
	0.033333	0.041667		0	0.041667		0	0	0.041667			0.166667			0
	0	0.166667		0	0.083333		0	0	0.208333			0.041667			0.111111
	0.125	0.041667		0	0		0	0	0			0			0
	0	0.083333		0.1	0.125		0.1	0	0.041667			0.041667			0.03125
	0.037037	0.083333		0.095238	0.041667		0	0.032258	0.083333			0.041667			0.030303
	0	0.041667		0.083333	0.041667		0	0.03125	0.041667			0.166667			0.095238
	0	0		0	0		0.04	0	0.066667			0.047619			0
	0	0.033333		0	0.047619		0	0	0			0.047619			0.083333
	0.166667	0.083333		0.047619	0.083333		0.055556	0.1	0.066667			0			0
	0	0.041667		0.041667	0		0.058824	0	0			0.047619			0.0625
	0	0		0.083333	0.041667		0.055556	0	0			0.095238			0
	0.1	0.041667		0.190476	0		0	0	0.033333			0.095238			0.153846
	0	0		0	0.041667		0	0.052632	0.1			0.142857			0.047619
	0.2	0		0.095238	0		0	0	0.208333			0.238095			0.052632
	0.066667	0.083333		0.142857	0		0.058824	0	0.033333			0			0
	0.033333	0.083333		0.142857	0		0	0	0.133333			0.047619			0
	0.066667	0		0.095238	0.041667		0.047619	0	0.133333			0.142857			0.105263
	0.125	0.083333		0.041667	0.083333		0	0	0.033333			0.095238			0.066667
	0.2	0.083333		0.111111	0.041667		0.045455	0	0.066667			0.142857			0.071429
	0.041667	0.041667		0.041667	0		0.064516	0	0			0.047619			0
	0	0.125		0	0.083333		0	0.0625	0			0			0
	0	0.166667		0	0.083333		0	0.055556	0			0			0
	0.166667	0.041667		0.037037	0.041667		0.058824	0.117647	0.041667			0.142857			0
	0.185185	0.25		0.047619	0.083333		0.210526	0.047619	0.074074			0.333333			0
	0.041667	0.125		0	0		0	0.071429	0.111111			0.095238			0
	0	0.083333		0.047619	0.125		0.214286	0	0.111111			0.095238			0.125
	0.125	0.083333		0.047619	0.166667		0.357143	0	0.041667			0.125			0
	0.125	0.125		0.047619	0		0.071429	0	0.111111			0.095238			0.060606
	0	0.083333		0	0.041667		0	0.0625	0.25			0.190476			0.047619
	0	0.125		0	0.041667		0	0.047619	0			0			0
	0	0		0.037037	0.083333		0	0.066667	0			0			0
	0.033333	0.041667		0	0.041667		0.045455	0	0.083333			0.166667			0.052632
		0.083333			0			0.045455	0.041667			0.041667			0.045455
		0.083333			0.083333			0	0.125			0.190476			0.071429
		0.041667			0			0	0.25			0.095238			0.142857
		0.208333			0.083333			0
		0.041667			0.083333			0
		0.083333			0.041667			0.066667
		0.083333			0.041667			0.071429
		0.083333			0.083333			0.066667
		0.041667			0.041667			0
		0			0			0.125
		0.041667			0.041667			0.071429
		0			0.142857			0.047619
		0			0.041667			0
		0			0			0.181818
		0.125			0			0.04
		0.041667			0.041667			0.064516
		0.041667			0			0
		0.041667			0.041667			0
		0.125			0.083333			0
		0			0.095238			0
		0			0.041667			0
		0.041667			0.083333			0
		0			0			0
		0			0			0.058824
		0.041667			0			0
		0.041667			0.095238			0.05
		0.041667			0.041667			0
		0.041667			0			0
		0			0			0
		0.083333			0.238095			0.064516
		0.041667			0.238095			0
		0			0.095238			0
		0			0.047619			0
		0.083333			0			0.058824
		0			0			0.058824
		0			0			0
		0.041667			0			0.045455
		0			0			0
		0.083333			0			0
		0.083333			0.041667			0
		0.041667			0.166667			0
		0.041667			0.166667			0
		0			0			0.03125
		0.166667			0			0.028571
		0.125			0.2			0.25
		0			0			0
		0			0.208333			0.043478
		0.041667			0.041667			0
		0			0			0
		0.125			0			0.03125
		0.125			0			0.03125
		0.125			0			0.03125
		0			0.142857			0
		0.1			0.142857			0
		0			0			0.047619
		0			0.047619			0
		0.1			0.142857			0.0625
		0			0.047619			0
		0			0.238095			0
		0			0			0.0625
		0.033333			0			0.071429
		0.1			0			0.105263
		0.133333			0.047619			0
		0.033333			0.095238			0.058824
		0.066667			0.238095			0.030303
		0.037037			0.190476			0
		0.037037			0.095238			0.045455
		0.111111			0.142857			0
		0			0.047619			0
		0			0			0
		0			0			0
		0.041667			0			0
		0.125			0.047619			0
		0.041667			0			0
		0.041667			0.047619			0.055556
		0			0.047619			0
		0.041667			0.095238			0.041667
		0.166667			0.047619			0.066667
		0.166667

## Sheet: Fig. 7A
T2: 2-4wks PD1	T2: 2-4wks PD1	T2: 2-4wks PD1	T3: 2-4wks PD2	T3: 2-4wks PD2	T3: 2-4wks PD2	T4: 3-4mos PD2	T4: 3-4mos PD2	T4: 3-4mos PD2	T5: 2-4wks PD3	T5: 2-4wks PD3	T5: 2-4wks PD3	T6: 3-4mos PD3	T6: 3-4mos PD3	T6: 3-4mos PD3	T7: 2-4wks PD4
Anti-IL-12/23 IBD	Anti-TNF IBD	Healthy Controls	Anti-IL-12/23 IBD	Anti-TNF IBD	Healthy Controls	Anti-IL-12/23 IBD	Anti-TNF IBD	Healthy Controls	Anti-IL-12/23 IBD	Anti-TNF IBD	Healthy Controls	Anti-IL-12/23 IBD	Anti-TNF IBD	Healthy Controls	Anti-IL-12/23 IBD
39.8123	39.2388	60.6116	140.128	74.0205	150.795	109.746	61.0159	158.343	144.103	126.172	154.446	157.925	119.309	131.795	150.834
55.8144	50.46	44.3297	146.533	88.1362	129.425	107.47	74.5824	140.605	156.541	124.248	169.083	141.272	103.796	159.274	136.029
44.7622	42.3771	70.7577	142.566	38.434	141.756	146.161	32.2559	124.271	139.505	136.974	162.929	145.811	60.0843	156.639	149.835
60.027	44.7399	53.892	147.153	60.0974	167.81	89.9351	70.6195	136.671	125.859	151.014	159.821	147.749	126.61	140.117	145.714
58.0643	36.0027	55.4674	137.374	66.7533	135.017	105.904	46.8084	157.333	146.887	98.1919	161.121	113.045	100.563	170.731	174.713
38.0712	53.3377	145.093	139.954	83.6407	149.831	112.597	44.5385	129.038	159.81	148.021		141.6	111.069	150.917	146.461
46.6246	50.97	50.1313	134.025	76.416	164.908	115.165	52.7176	152.927	134.918	142.942		128.92	115.091
53.2097	40.3901	57.2017	92.6324	120.659	161.351	116.748	48.198	95.2921	148.586	43.517		137.525	97.7337
40.3901	53.3971	63.5825	158.209	100.066	126.794	106.417	53.5291	110.679		123.751
46.2513	57.8618	52.9347	130.528	65.7527	161.848	72.0482	67.592	126.736		150.253
35.4468	61.6165	103.896	103.541	73.0395	120.296		84.3912			132.537
64.4505	36.6634	48.3715	133.775	113.522	145.093		108.1			105.005
				112.606
				78.6697
				131.286

## Sheet: Fig. 7B
Post Dose 2	Post Dose 2	Post Dose 2	Post Dose 2	Post Dose 2	Post Dose 2	Post Dose 3	Post Dose 3	Post Dose 3	Post Dose 3	Post Dose 3	Post Dose 3
Anti-IL-12/23 IBD	Anti-IL-12/23 IBD	Anti-TNF IBD	Anti-TNF IBD	Healthy Controls	Healthy Controls	Anti-IL-12/23 IBD	Anti-IL-12/23 IBD	Anti-TNF IBD	Anti-TNF IBD	Healthy Controls	Healthy Controls
Neutralization	Total Relative Avidity Index	Neutralization	Total Relative Avidity Index	Neutralization	Total Relative Avidity Index	Neutralization	Total Relative Avidity Index	Neutralization	Total Relative Avidity Index	Neutralization	Total Relative Avidity Index
2.80576	109.746	1.57692	61.0159	3.25822	158.343	3.20468	157.925	3.57073	126.172	3.48932	154.446
3.38101	140.128	2.11554	74.5824	3.80272	150.795	3.60102	156.541	2.79778	124.248	3.89825	169.083
3.28316	146.533	2.58071	74.0205	3.04513	129.425	3.1626	141.272	3.1975	136.974	3.75276	162.929
3.30478	142.566	2.01019	70.6195	3.21517	140.605	2.95546	145.811	4.43474	151.014	3.1714	131.795
3.26106	147.153	2.8716	88.1362	3.64359	141.756	3.04398	125.859	2.94006	119.309	3.9393	159.274
2.04954	107.47	3.12004	93.0208	3.20656	124.271	3.49417	147.749	2.62215	103.796	4.00731	159.821
3.88673	137.374	1.86774	60.0974	3.82507	167.81	3.42159	146.887	3.8617	148.021	3.57398	161.121
3.54166	139.954	2.37438	66.7533	3.06859	136.671	3.65659	159.81	3.644	126.61	3.67572	156.639
2.33923	146.161	2.9024	83.6407	3.3292	157.333	3.13721	113.045	2.7122	100.563	3.37243	140.117
3.35193	134.025	2.41896	76.416	2.96859	129.038	3.03929	141.6	3.85078	142.942	3.69897	170.731
3.6558	129.645	3.06349	120.659	3.93181	135.017	2.63134	128.92	2.67101	111.069	3.89143	150.917
2.91614	92.6324	3.06324	100.066	3.18389	152.927	2.99268	137.525	2.70952	115.091
3.88874	158.209	2.19118	65.7527	3.59894	149.831	2.99396	148.586	2.93892	123.751
2.37438	105.904	1.77859	53.5291	4.16967	164.908			3.86614	150.253
3.83983	130.528	1.93779	67.592	4.48785	161.351			3.73993	132.537
2.96698	103.541	3.10051	73.0395	3.38289	126.794			2.41061	105.005
3.21077	133.775	3.64092	113.522	3.83565	161.848			3.2727	97.7337
2.80465	115.165	2.26336	84.3912	1.45556	41.4241
2.50321	116.748	3.65247	112.606	3.28836	120.296
2.16602	106.417	2.17257	78.6697	4.22315	168.446
2.14418	72.0482	3.39675	131.286	2.16361	110.679
		2.29303	108.1	4.3012	145.093

[truncated: 15 more sheets: Fig. 7C, Fig. 7D and 7E, Sup Fig. 4C, Sup Fig. 4D, Sup Fig. 5C, Sup Fig. 5D, Sup Fig. 5E, Sup Fig. 8A, Sup Fig. 8B, Sup Fig. 8C, Sup Fig. 8D, Sup Fig. 9, Sup Fig. 10A, Sup Fig. 10B, Sup Fig. 11]
